# Supplementary material for: TRAF4/6 Is Needed for CD44 Cleavage and Migration via RAC1 Activation
Source: Cancers (Basel). 2021 Mar 1;13(5):1021. doi: 10.3390/cancers13051021 (PMC7957764; doi:10.3390/cancers13051021)
Supplement: Supplementary file 1 [file cancers-13-01021-s001.zip]

Archive with 3 entries (2 files):
- supp+WB/
- supp+WB/cancers-1048357 proofed supp.docx
- supp+WB/cancers-1048357 WB.pdf
